# Supplementary material for: Transcriptomes from German shepherd dogs reveal differences in immune activity between atopic dermatitis affected and control skin
Source: Immunogenetics. 2020 Jun 18;72(5):315–23. doi: 10.1007/s00251-020-01169-3 (PMC7320941; doi:10.1007/s00251-020-01169-3)
Supplement: Supplementary file 2 — (XLSX 33 kb) [file 251_2020_1169_MOESM2_ESM.xlsx]

## Sheet: Table S1
Table S1. Dogs included in the study.
Dog ID	CAD	Sex	Treatment prior to biopsy sampling	Genotype SNP 27:19140837***	Comments
control 1	Control	Male	_	T/T	Healthy control
control 2*	mild untreated case	Male	_	T/T	Mild untreated CAD case
control 3	Control	Male	_	T/T	Healthy control
control 4	Control	Female	_	T/T	Healthy control
case 1	Case	Male	Allergen specific immunotherapy (SC), Medrol 4mg every second day (Cortison), antihistamin (Atarax) 25-50mg 2-3times per day.	G/G	Diagnosed CAD
case 2	Case	Male	Allergen specific immunotherapy (SC), Metylprednisolon 0.12mg/kg EOD	G/G	Diagnosed CAD
case 3	Case	Female	Allergen specific immunotherapy (SC), Metylprednisolon 0.22mg/kg EOD, bathing once a month	G/G	Diagnosed CAD
case 4	Case	Female	Allergen specific immunotherapy (SC), Metylprednisolon 0.22mg/kg EOD, Cetirizin 1mg/kg/day	T/G	Diagnosed CAD
case 5	Case	Male	Cetirizin 1-1½x2	T/G	Diagnosed CAD
case 6**	Case	Male	Allergen specific immunotherapy (SC), Metylprednisolon 0,05mg/kg EOD, Cetirizin 1,4mg/kg/day	T/G	Diagnosed CAD - Failed QC
* Initally sampled as control but later defined a preclinical CAD case
** Failed RNA seq QC
*** Top GWAS SNP from Tengvall et al., 2013, T being the control variant and G the risk variant

## Sheet: Table S2
Table S2. DEGs from treated CAD cases vs. controls.
Gene transcript	Locus	Controls (mean FPKM)	Cases (mean FPKM)	log2(fold_change)	test_stat	p_value	q_value
LOC102155072	4:68554940-68557597	15.3792	1.19887	-3.68123	-3.63407	5e-05	0.009255
NELL1	21:42654924-43469675	1.32934	0.145235	-3.19425	-3.38818	5e-05	0.009255
PPBP	13:62514201-62528527	29.1265	3.33883	-3.12492	-5.20601	5e-05	0.009255
OBP	X:2918156-2925138	150.039	36.0555	-2.05705	-4.61068	5e-05	0.009255
LOC607509	2:23210029-23223780	19.4963	5.00553	-1.9616	-3.0814	5e-05	0.009255
GLB1L3	5:805342-846125	5.76824	1.67822	-1.78119	-3.05145	5e-05	0.009255
KCNMB2	34:41950831-41995684	1.6452	0.507255	-1.69748	-2.69908	5e-05	0.009255
LOC102157092	7:6484280-6548848	1.48579	0.465725	-1.67368	-2.20626	0.00035	0.0414624
SNCG	4:34604866-34608851	16.445	5.2649	-1.64317	-2.68988	5e-05	0.009255
LOC102151511	3:7713449-7825218	2.08553	0.671677	-1.63457	-2.58068	5e-05	0.009255
SELL	7:28906757-28927959	5.46675	1.8109	-1.59398	-2.27155	0.00025	0.0330536
LOC102156742	31:37507988-37509972	3.94364	1.37404	-1.5211	-1.99318	0.00035	0.0414624
FOS	8:48330865-48334273	43.6802	15.5359	-1.49138	-3.0484	5e-05	0.009255
LOC100855450	14:32050369-32072766	9.97993	3.60027	-1.47092	-2.29015	5e-05	0.009255
TF	23:30658213-30683816	4.22515	1.53679	-1.45908	-2.44455	5e-05	0.009255
LEP	14:8115830-8130934	29.5588	10.9177	-1.43693	-3.66052	5e-05	0.009255
KIAA0319	35:22591134-22689014	7.163	3.05982	-1.22712	-2.85808	5e-05	0.009255
NAT8L	3:62107058-62113852	12.2474	5.34117	-1.19725	-2.95087	5e-05	0.009255
TMEM132C	26:2890190-3089300	2.629	1.16037	-1.17992	-2.08182	0.00035	0.0414624
PCDHGA8	2:36372944-36376153	6.76515	3.05091	-1.14888	-2.34409	0.0001	0.0164533
LOC102156106	37:24135496-24211059	24.1559	11.0216	-1.13205	-1.9201	0.00045	0.04936
LOC100855871	7:1530329-1576113	4.96402	2.26575	-1.13152	-2.29641	5e-05	0.009255
DIRAS2	1:96057600-96082059	2.3475	1.09823	-1.09595	-1.89683	0.0004	0.0448727
PXDNL	29:3278814-3706962	8.42827	3.99752	-1.07613	-2.68792	5e-05	0.009255
LOC100856765	27:21855194-21856560	73.6121	36.2306	-1.02273	-2.64097	5e-05	0.009255
SLPI	24:32566029-32568406	78.8039	39.1625	-1.00879	-2.54453	5e-05	0.009255
AADACL4	2:83765012-83783271	35.6831	17.7449	-1.00783	-2.53979	5e-05	0.009255
CRYAB	5:21181912-21185164	107.61	55.2292	-0.962315	-2.57738	5e-05	0.009255
ABCD2	27:14015149-14083163	4.83557	2.50364	-0.949658	-2.20353	5e-05	0.009255
DDX60	15:63649526-63741264	2.17136	1.14421	-0.924242	-1.87511	0.00025	0.0330536
FRZB	36:25884556-25907358	66.9963	36.1624	-0.889592	-2.32648	5e-05	0.009255
TIMP4	20:6368347-6569355	8.86584	4.80056	-0.885054	-2.21543	5e-05	0.009255
CSF3R	15:5819008-5832456	7.84115	4.25275	-0.882669	-2.04695	5e-05	0.009255
CIDEA	7:77685391-77703320	204.886	111.778	-0.874181	-2.24553	5e-05	0.009255
LOC100688622	25:45051954-45052955	30.5617	16.7797	-0.865005	-2.08712	5e-05	0.009255
NUP62CL	X:80708833-80825800	22.1023	12.219	-0.855072	-2.18451	5e-05	0.009255
CPAMD8	20:45659760-45741866	7.0837	3.93316	-0.848816	-2.14535	5e-05	0.009255
PIK3C2G	27:28446759-28818174	15.6666	8.78408	-0.834729	-2.23217	5e-05	0.009255
TUSC5	9:44560961-44577356	69.7481	39.2512	-0.829417	-2.17659	5e-05	0.009255
RASSF6	13:62299720-62344474	20.3429	11.5929	-0.811288	-2.10763	5e-05	0.009255
PRKCB	6:21748020-22065033	5.5645	3.20883	-0.794208	-1.82406	0.00045	0.04936
HMGCS2	17:56679941-56698518	23.2271	13.4251	-0.790876	-2.03491	0.00015	0.0224364
COCH	8:10215108-10230011	35.3167	20.9888	-0.75073	-2.03324	0.0002	0.0279396
WISP2	24:32161694-32174570	56.2719	33.5318	-0.746882	-2.07035	5e-05	0.009255
LOC100688842	X:2905396-2912513	193.2	115.868	-0.73762	-1.98118	0.00015	0.0224364
L3HYPDH	8:34691895-34700271	13.038	7.8218	-0.737153	-1.79119	0.00035	0.0414624
EPHX2	25:30045039-30107119	38.8753	23.407	-0.731911	-1.99501	0.0001	0.0164533
AOC3	9:20158580-20179499	20.8598	12.6683	-0.719502	-2.00925	0.0002	0.0279396
CLDN8	31:25088455-25090558	26.3549	16.311	-0.69223	-1.90239	0.00015	0.0224364
MARC1	38:15461958-15490649	32.0579	19.9179	-0.686614	-1.8672	0.00035	0.0414624
GGH	29:13143880-13165028	113.718	73.0449	-0.63861	-1.84091	0.00035	0.0414624
MFAP5	27:37028517-37042657	27.0426	42.4658	0.651066	1.83953	0.00015	0.0224364
OSMR	4:70016381-70067183	10.0664	15.8247	0.652635	1.89348	0.0002	0.0279396
FLNC	14:7792707-7819732	6.26141	9.96638	0.670581	1.93498	0.00015	0.0224364
MAFB	24:28769876-28772519	12.0037	19.2856	0.684039	1.85207	0.0004	0.0448727
SLIT2	3:88964706-89311805	14.6614	23.9109	0.705648	2.01176	0.0001	0.0164533
PDGFRB	4:58925920-58963639	15.3726	25.2509	0.715977	2.04606	5e-05	0.009255
PLXDC1	9:23210929-23272242	11.9899	19.708	0.716958	1.96894	0.00015	0.0224364
VDR	27:6852946-6909466	9.97958	16.6547	0.738876	1.90764	0.00015	0.0224364
ADAM33	24:17668462-17682217	5.88329	9.84293	0.742464	1.93315	0.0003	0.0382966
PLA2G4E	30:9018237-9077217	9.09558	15.2456	0.745151	2.09324	5e-05	0.009255
DPP4	36:7398708-7457886	7.25405	12.1614	0.745446	1.86765	0.00025	0.0330536
SELENBP1	17:60410731-60418741	64.2171	108.881	0.761726	1.87876	0.00015	0.0224364
SLIT3	4:42553851-43094737	16.057	27.3007	0.765735	2.20809	5e-05	0.009255
OLFML1	21:31136286-31162405	7.03352	11.9695	0.767045	1.88789	0.00025	0.0330536
MKI67	28:36917061-36939413	5.37864	9.17129	0.769883	2.02605	0.00015	0.0224364
LTBP1	17:26130822-26521782	10.0824	17.1946	0.770122	2.15913	5e-05	0.009255
KRT6A	27:2609570-2623810	52.3084	90.328	0.788131	1.95763	0.0001	0.0164533
SLC7A1	25:10224160-10363793	27.4242	47.4083	0.789693	1.76309	0.0004	0.0448727
ANPEP	3:52764409-52786805	7.10213	12.3728	0.800848	2.12557	5e-05	0.009255
PI3	24:32504625-32506214	277.494	490.67	0.822293	2.18882	0.0001	0.0164533
C3AR1	27:37432222-37439809	4.30754	7.66954	0.832275	1.94776	0.0002	0.0279396
SLC7A8	8:3430310-3479985	5.94562	10.6522	0.841257	2.01725	5e-05	0.009255
PREP	12:62706710-62828623	7.11374	12.8211	0.849841	2.11782	5e-05	0.009255
MMRN1	32:13125638-13184680	13.2387	24.1576	0.867712	2.18126	5e-05	0.009255
ATP12A	25:18753191-18779780	7.08959	12.9418	0.868259	2.30399	5e-05	0.009255
COL28A1	14:22991468-23153301	10.947	20.0205	0.870951	2.41536	5e-05	0.009255
CILP	30:29572834-29587549	5.65529	10.3728	0.875129	1.96222	0.00045	0.04936
MMP2	2:60471091-60502826	60.7441	112.797	0.892918	2.20312	5e-05	0.009255
TIMD4	4:53099442-53133617	2.99762	5.58167	0.896879	1.9656	0.0003	0.0382966
COL11A1	6:47425381-47622184	5.38627	10.0644	0.901903	2.12727	0.0002	0.0279396
NOL3	5:82190995-82195890	11.6167	21.7892	0.907418	1.97572	0.0003	0.0382966
BGN	X:121330370-121334634	10.9416	20.5426	0.908793	2.11551	0.00025	0.0330536
PTGIS	24:36129090-36175235	4.29353	8.09585	0.91502	2.32746	5e-05	0.009255
LOC100685649	17:61794345-61796053	90.9775	172.142	0.920014	2.42196	5e-05	0.009255
ITGBL1	22:51157847-51379100	6.05016	11.4724	0.923124	2.54945	5e-05	0.009255
SPON1	21:36778403-37030042	8.98269	17.1396	0.932111	2.42723	5e-05	0.009255
C1QA	2:76668082-76671012	12.1141	23.1482	0.934207	2.07863	0.0001	0.0164533
KRTAP16-1	9:21447736-21449848	17.1861	32.8741	0.935709	2.16924	0.0004	0.0448727
PADI3	2:80966033-80993904	17.1862	33.1029	0.945708	2.06329	0.0002	0.0279396
GNG10	9:47283271-47284375	19.4243	38.1514	0.973871	2.49373	5e-05	0.009255
ALOX15	5:31883234-31891885	6.82272	13.5871	0.993822	2.39937	5e-05	0.009255
VSIG8	38:22278667-22285444	63.6586	128.653	1.01506	2.00054	0.00025	0.0330536
LOC100686073	2:59603025-59604160	39.8466	80.6288	1.01684	2.20698	5e-05	0.009255
IGSF10	23:46000682-46056980	2.96636	6.02975	1.02341	2.25507	5e-05	0.009255
FBN2	11:17311249-17551953	0.66426	1.35092	1.02412	2.02781	0.0002	0.0279396
CYP27B1	10:1825225-1830532	2.00056	4.07637	1.02688	1.8686	0.0004	0.0448727
BPI	24:26772293-26800763	9.07675	18.7799	1.04894	2.63601	5e-05	0.009255
LYG2	10:43458476-43470792	32.8649	69.3309	1.07695	2.22542	0.0001	0.0164533
CTHRC1	13:4778599-4811560	5.01171	10.608	1.08178	2.01005	0.0001	0.0164533
CD163	27:37669775-37745663	8.62137	18.3011	1.08594	2.70849	5e-05	0.009255
LOC102155289	3:60899809-60901258	93.8878	201.436	1.10132	2.61019	5e-05	0.009255
KRT42	9:21146504-21154445	8.09592	17.4928	1.1115	2.47851	5e-05	0.009255
SMPDL3A	1:62091946-62110081	11.619	25.6069	1.14005	2.82603	5e-05	0.009255
TYRP1	11:33317109-33336030	5.72055	12.861	1.16878	2.36766	5e-05	0.009255
KRT71	27:2536830-2545103	152.52	343.118	1.1697	1.93462	0.00035	0.0414624
ILDR2	7:31409023-31467269	0.826385	1.86529	1.17452	2.07149	5e-05	0.009255
LOC610887	31:36042743-36043443	14.2066	32.5335	1.19537	2.17524	0.0001	0.0164533
FABP9	29:28635949-28639510	96.4728	221.375	1.1983	2.82	5e-05	0.009255
MT2A	2:59607925-59608825	38.6104	89.6635	1.21553	2.52815	5e-05	0.009255
CRNN	17:61380705-61386204	11.4207	27.4459	1.26494	2.98652	5e-05	0.009255
SIGLEC1	24:17636164-17667080	0.359123	0.911759	1.34417	2.03702	0.0004	0.0448727
GRIA1	4:55801466-56103378	0.829926	2.2393	1.43199	2.56281	5e-05	0.009255
COMP	20:44306864-44314575	3.70768	10.0701	1.44149	2.85273	5e-05	0.009255
CPZ	3:60291636-60312549	3.11571	8.60299	1.46527	2.83336	5e-05	0.009255
LOC102157069	9:21490789-21497517	3.66661	10.2334	1.48077	2.50668	5e-05	0.009255
ROS1	1:57554396-57677464	0.28042	0.809306	1.5291	2.23978	0.0001	0.0164533
CLEC3A	5:73291215-73299553	3.52133	10.3169	1.55082	2.8813	5e-05	0.009255
LOC102156842	24:26882161-26905147	9.13568	26.9976	1.56325	3.85632	5e-05	0.009255
LOC480601	9:37734557-37740058	143.831	432.503	1.58834	4.25253	5e-05	0.009255
CD209	20:52517754-52520963	43.994	132.649	1.59224	3.56064	5e-05	0.009255
CLEC4G	20:52476161-52479710	5.36095	17.6721	1.72091	3.38574	5e-05	0.009255
IL1RL1	10:40658519-40692523	0.951637	3.18464	1.74265	2.57115	5e-05	0.009255
LOC479668	5:77756489-77810748	34.6364	118.879	1.77914	2.98158	5e-05	0.009255
LOC607095	27:483001-486492	107.316	395.646	1.88234	4.49544	5e-05	0.009255
LOC492230	X:120909426-120912958	0.181857	0.715345	1.97583	2.12048	0.00035	0.0414624
RIT2	7:47597756-48064190	0.604541	2.41862	2.00027	1.92001	0.00035	0.0414624
TKTL1	X:121987709-122037106	4.47544	19.2305	2.1033	3.87602	5e-05	0.009255
TRIML2	16:42984211-43000022	0.147834	0.781944	2.40309	1.53359	0.0003	0.0382966
LOC482436	15:335491-341575	1.31296	8.33841	2.66695	3.4079	5e-05	0.009255
LOC489428	5:28978469-28986211	0.593616	4.22244	2.83048	3.41266	5e-05	0.009255
LOC100686441	31:25303620-25304440	0.538039	4.06048	2.91587	2.72933	0.0004	0.0448727
MT-III	2:59624844-59630386	0.821122	6.64919	3.01751	3.33008	5e-05	0.009255
LOC611632	23:44036412-44065872	0.0946545	1.9708	4.37997	4.11404	5e-05	0.009255
LOC102152449	8:69230780-69235303	0	3.4223	inf	_	5e-05	0.009255

## Sheet: Table S3
Table S3. DEGs from untreated mild case vs. controls
Gene transcript	Locus	mild_untreated_case_FPKM	Controls_FPKM	log2_fold_change	test_stat	p_value	q_value	untreated case	control 1	control 3	control 4	case 1	case 2	case 3	case 4	case 5	Atleast double/half FPKM in case and in all controls
S100A12	7:43554095-43555470	287.94	30.08	-3.26	-7.64	5e-05	0.00905	285.628	55.0527	7.00106	27.8957	4.93011	8.42201	14.4946	31.2268	31.7869	yes
S100A9	7:43566992-43570079	311.15	34	-3.19	-8.36	5e-05	0.00905	308.658	54.4568	10.4954	36.843	7.65898	10.454	25.924	18.7199	40.5301	yes
S100A8	7:43540666-43541602	587.8	65.51	-3.17	-8.24	5e-05	0.00905	583.092	88.2501	53.8247	54.5448	23.3466	28.8208	42.8676	38.6699	91.8876	yes
LOC102152183	17:61751481-61753420	352.18	58.66	-2.59	-7.13	5e-05	0.00905	349.357	42.5941	68.0561	66.0972	71.9066	53.9902	34.9945	28.1378	49.1158	yes
FABP9	29:28635949-28639510	450.69	96.88	-2.22	-5.42	5e-05	0.00905	447.082	0.153337	214.366	79.1524	177.279	182.244	50.79	341.751	351.308	yes
IL36G	17:37143655-37149269	72.38	17.07	-2.08	-5.74	5e-05	0.00905	71.7969	19.9112	11.6898	19.6802	10.6822	21.3496	22.9586	24.4079	20.7839	yes
LOC483068	17:37159276-37165841	28.11	6.73	-2.06	-4.58	5e-05	0.00905	27.8887	6.31821	1.858	12.0296	2.08516	6.25871	5.75418	6.64482	11.0998	yes
DLA-79	18:41142266-41146002	67.26	16.89	-1.99	-5.65	5e-05	0.00905	66.7258	17.1825	16.5292	17.0868	10.3209	17.3912	19.7483	9.99575	8.78533	yes
PSMB9	12:2432504-2438069	64.74	16.7	-1.95	-4.94	5e-05	0.00905	64.2255	16.1737	15.1198	18.9401	9.95493	17.6377	19.9339	10.364	16.1378	yes
SLURP1	13:36789737-36791002	55.18	15.28	-1.85	-3.84	0.00025	0.03344	54.7381	14.3847	6.28297	25.2558	10.1174	19.1732	15.198	17.7143	35.5182	yes
IGJ	13:59961210-59994284	51.58	14.81	-1.8	-5.21	5e-05	0.00905	51.1629	13.9715	13.7855	16.8103	12.3392	13.9268	24.5081	13.4486	10.4356	yes
ARSF	X:1612440-1636326	67.83	19.98	-1.76	-4.89	5e-05	0.00905	67.2843	15.5557	33.2961	11.4023	28.2146	24.1467	27.8472	19.6881	23.9624	yes
DLA-12	12:933246-936891	89.54	27.73	-1.69	-4.87	5e-05	0.00905	88.8177	30.8899	26.3352	26.1329	26.011	38.8269	45.9814	33.6651	26.8077	yes
DLA-64	12:983572-986969	132.5	41.24	-1.68	-4.81	5e-05	0.00905	131.442	38.878	54.4076	30.8856	9.91374	48.3773	27.0418	38.4367	23.9822	yes
PSMB8	12:2419452-2423505	30.1	9.52	-1.66	-3.95	5e-05	0.00905	29.8584	9.86431	6.57417	12.1609	6.51651	9.02846	10.495	6.4523	6.69364	yes
KLK8	1:105874834-105880788	30.56	9.76	-1.65	-3.72	5e-05	0.00905	30.3173	6.02587	10.1869	13.2058	8.64534	19.3854	22.6838	14.3375	15.4128	yes
LYNX1	13:36800252-36804608	26.28	8.15	-1.69	-3.68	0.0001	0.0165	26.0686	4.8016	4.35141	15.3935	5.01146	18.5657	9.26	15.4516	12.0988	no
CRNN	17:61380705-61386204	35.36	11.47	-1.62	-4.09	5e-05	0.00905	35.0724	2.15385	24.2072	8.37359	29.7392	16.7284	10.0226	45.4071	34.7306	no
MT2A	2:59607925-59608825	118.69	38.8	-1.61	-3.58	0.00025	0.03344	117.74	13.0164	85.6861	18.7116	107.915	93.1077	24.4368	111.995	110.043	no
GPR155	36:18481268-18524725	43.58	15.21	-1.52	-3.95	5e-05	0.00905	43.2346	7.34829	25.289	13.2988	14.6792	14.4971	11.2591	22.1062	17.4044	no
PNPLA3	10:21667557-21722282	29.29	86.59	1.56	3.36	0.0001	0.0165	29.0526	109.619	58.4385	91.8698	85.4628	77.4427	64.4347	66.6509	56.4294	yes
COCH	8:10215108-10230011	9.71	35.47	1.87	5.01	5e-05	0.00905	9.63098	28.3665	21.4303	56.8958	24.103	25.5007	29.576	18.0483	7.20279	yes
LOC100855989	1:114309640-114311921	7.7	30.76	2	3.91	0.00015	0.02273	7.64078	42.4021	21.0424	28.841	24.9719	29.4762	17.7818	4.60355	10.5232	yes
APOC1	1:110520176-110522563	28.14	127.25	2.18	5.15	5e-05	0.00905	27.916	158.562	81.5136	141.913	125.992	91.1129	60.4272	43.8874	96.8149	yes
CLDN8	31:25088455-25090558	5.48	26.49	2.27	5.72	5e-05	0.00905	5.43224	30.4213	19.9879	29.1642	22.5438	20.8517	16.2103	9.64058	12.1152	yes
LOC100688842	X:2905396-2912513	2.28	194.17	6.41	11.31	5e-05	0.00905	2.26408	222.924	142.424	217.941	217.548	89.8565	106.57	16.8408	147.226	yes
LOC100856765	27:21855194-21856560	0.66	73.98	6.81	10.86	5e-05	0.00905	0.653581	78.372	60.5212	83.4696	61.8871	1.0774	57.3869	0.970349	58.6055	yes
CYP1A2	30:37818447-37824135	5.83	22.68	1.96	4.63	5e-05	0.00905	5.7796	20.8647	15.3628	31.9668	17.9317	12.6624	17.7698	13.4859	22.7007	no
DNAH11	14:35467968-35784807	5.96	26.21	2.14	4.2	5e-05	0.00905	5.91561	49.2315	12.9649	16.2141	9.36774	15.7134	22.132	11.6635	9.21884	no
THRSP	21:20759290-20761718	10.57	31.35	1.57	3.89	5e-05	0.00905	10.487	37.0287	14.5977	42.4614	25.4068	24.3015	13.6526	13.1966	23.7346	no
LOC488818	3:64447476-64450527	19.74	64.46	1.71	4.62	5e-05	0.00905	19.5866	93.211	32.2501	67.7759	41.7715	48.4545	43.1649	22.2342	51.7393	no
CRYAB	5:21181912-21185164	32.79	108.25	1.72	4.56	5e-05	0.00905	32.5286	181.658	62.3303	80.2074	77.3271	72.878	49.7938	34.649	40.9549	no
PNPLA5	10:21761069-21773521	9.22	34.51	1.9	5.04	5e-05	0.00905	9.14473	44.3504	15.2253	43.9664	28.7741	29.5933	21.1197	18.2183	25.7449	no
LEP	14:8115830-8130934	7.26	29.72	2.03	5.34	5e-05	0.00905	7.20393	43.8258	12.5529	32.6834	13.2315	22.8504	4.21726	8.74879	5.63512	no
AWAT1	X:54678458-54684666	17.16	77.02	2.17	5.77	5e-05	0.00905	17.0199	85.6682	32.3805	113.205	57.351	65.606	37.2889	32.469	53.1644	no
SH3TC2	4:59846433-59903883	4.52	13.01	1.52	4.08	5e-05	0.00905	4.48722	20.1752	10.1004	8.74631	9.15457	15.1058	13.6436	11.1733	6.83797	no
FA2H	5:75878527-75923886	5.78	17.45	1.59	4.01	5e-05	0.00905	5.73628	21.7903	4.76288	25.7771	30.1926	16.5976	9.60609	7.91096	14.1749	no
RASSF6	13:62299720-62344474	6.39	20.45	1.68	4.22	5e-05	0.00905	6.33989	30.0747	9.93988	21.2931	14.4456	14.7175	11.6735	7.44329	9.53167	no
ACOX2	20:32110831-32141751	3.98	13.78	1.79	4.03	5e-05	0.00905	3.94394	6.95033	10.3002	24.2773	19.704	21.8905	14.567	13.0462	10.9076	no
PDZK1	17:58496808-58536386	2.77	12	2.12	4.59	5e-05	0.00905	2.74628	16.2857	4.59133	15.1014	9.47414	9.51322	7.12631	9.00538	7.22506	no
HMGCS2	17:56679941-56698518	4.02	23.35	2.54	5.84	5e-05	0.00905	3.98534	34.2997	6.9217	28.7355	18.3315	19.9928	11.5212	7.13693	10.0679	no
LOC481309	10:35610290-35644398	1.55	11.72	2.92	5.87	5e-05	0.00905	1.53301	15.2196	4.2304	15.7077	8.91091	15.4413	9.97024	5.00418	5.19127	no
AADACL4	2:83765012-83783271	3.02	35.83	3.57	7.69	5e-05	0.00905	3.00006	34.2588	8.40567	64.9545	24.4781	12.002	22.5759	4.75239	24.5219	no
FOS	8:48330865-48334273	12.08	43.99	1.86	4.12	0.00025	0.03344	11.9831	104.811	18.6625	7.77295	4.25031	42.211	6.85484	19.5638	4.93468	no
